# Supplementary material for: SARS-CoV-2: Searching for the Missing Variants
Source: Viruses. 2022 Oct 26;14(11):2364. doi: 10.3390/v14112364 (PMC9697249; doi:10.3390/v14112364)
Supplement: Supplementary file 1 [file viruses-14-02364-s001.zip]

Archive with 1 entries (1 files):
- viruses-1982154-supplementary.pdf
